# Supplementary material for: A large deletion on CFA28 omitting ACSL5 gene is associated with intestinal lipid malabsorption in the Australian Kelpie dog breed
Source: Sci Rep. 2020 Oct 26;10:18223. doi: 10.1038/s41598-020-75243-x (PMC7589484; doi:10.1038/s41598-020-75243-x)
Supplement: Supplementary file 2 — Supplementary Tables. [file 41598_2020_75243_MOESM2_ESM.xlsx]

## Sheet: Table S1
Table S1. PCR Primer design: Primer pairs 1-7 refers to label numbers illustrated in Supplementary figure 1a. M1 and M2 primers utilised in the diagnostic multiplex-PCR. Reference positions are base positions in CanFam3.1. Primer orientation forward (F) and reverse (R).
Primer pair	Reference Position (CanFam3.1)	primer sequence (5'->3')	Orientation	Temp (°C)	product size (bp)
1	28:23,376,328-23,376,525	TTGTTGTGCTGTCCTTGCTC	F	60.03	198
		TGTTGGCAGCACGATACATG	R	60.8
2	28:23,377,447-23,378,318	CAAAAGACTCAGAAACGCAAC	F	57.68	872
		CAGAAAGCGAATGCTGGAA	R	60.08
3	28:23,380,963-23,381,257	AAGCCAGCTAGATGACTCCC	F	58.5	295
		AGCCTTTCCTCCTCTGTGAC	R	58.47
4	28:23,477,486-23,477,792	GGGCATGCATTACTGTTGTC	F	59.01	307
		GCCCCCTCCAGCTCTAAG	R	59.9
5	28:23,481,273-23,481,922	AGTGTGGTCTCGGGCAAAG	F	61.6	650
		AAGGAACTGGGAGGGAAAGA	R	60.4
6	28:23,482,270-23,482,569	CCCTCTAAACCTCCAGTCTA	F	60	300
		AAATGGCACAAGGCTGTTTTC	R	60
7	28:23,483,485-23,484,140	GGGGAAGAAGGGAGACAGA	F	59.87	656
		CTTCTGGATCACCCCTGAAA	R	60.04
M1	28:23,380,039-23,483,754	CAAAAGCAGCTCACAGGTCA	F	60	414
		AAAGCCCTTCGAGGCAGAG	R	60
M2	28:23,380,039-23,380,215	CAAAAGCAGCTCACAGGTCA	F	60	177
		TTGGAACTCCTCACATCCAG	R	60

## Sheet: Table S2
Table S2. Segregation of the top associated variants from the Validation GWAS for recessivley inherited lipid malabsoption. Includes genotype (GT) data from 3 affected samples and 2 obligate carriers. Homozygous variants have been highlighted green and heterozygous variants have been highlighted yellow. A Thick boarder has been included arround the variants that match th expected inheritence patt…
													Case GT		Obligate Carrier GT
CHR	SNP	BP	A1	F_A	F_U	A2	HOM A1	HET	HOM A2	MISSING	P	1994	80303	1291	1290	80305
1	BICF2G630708397	4210698	C	0.5	0.0119	A	1	7	247	0	1.765e-19	C C	C A	A A	A A	A A
1	BICF2G630708914	5746980	A	0.75	0.008032	G	1	5	245	4	1.991e-36	A A	A G	0 0	G G	G G
1	BICF2S22961369	58734734	T	0.8333	0.03968	A	3	19	233	0	3.527e-19	T T	A T	T T	A T	A A
1	BICF2P725646	65951939	A	0.8333	0.04563	G	3	22	230	0	3.752e-17	A A	G A	A A	G A	G G
1	BICF2S23159783	80615390	C	0.5	0.01587	T	0	11	244	0	4.858e-16	C T	C T	C T	C T	T T
3	BICF2G630353692	79113068	C	0.6667	0.056	A	2	28	223	2	1.002e-09	C C	A A	C C	A A	C A
8	BICF2S23657579	45127987	G	0.8333	0.09389	T	5	38	189	23	3.444e-09	G G	G G	T G	T T	T G
11	TIGRP2P151026_rs8833944	62569942	C	0.75	0.06405	A	1	32	211	11	8.03e-08	C C	A C	0 0	0 0	A C
12	BICF2P1143175	784229	A	0.8333	0.09957	G	2	47	185	21	9.989e-09	A A	A A	G A	G G	G A
13	BICF2P885595	53612762	G	0.8333	0.1138	A	5	51	193	6	9.13e-08	G G	G G	A G	A A	A G
13	BICF2P190653	53682448	C	1	0.1417	A	5	66	179	5	5.861e-09	C C	C C	C C	A A	A C
17	BICF2P1268003	5015058	T	0.75	0.01724	C	1	9	224	21	5.855e-22	C T	T T	0 0	0 0	C T
17	BICF2S23452215	6239033	G	0.5	0.02	T	1	11	241	2	1.499e-13	G T	G G	T T	T T	G T
17	BICF2P1424257	51720163	T	0.8333	0.1116	C	4	53	197	1	6.414e-08	T T	C T	T T	C T	C C
19	BICF2P159958	41461308	A	0.5	0.0377	G	1	20	234	0	3.009e-08	A A	G G	A G	G G	G G
23	TIGRP2P306866_rs8710909	42558815	G	0.6667	0.07371	A	6	29	219	1	1.153e-07	A G	G G	A G	A A	G G
25	BICF2P683246	31927918	C	0.6667	0.02789	T	2	14	238	1	3.981e-17	C C	C C	T T	T T	C T
25	BICF2G630100811	32528943	C	0.6667	0.046	T	3	21	229	2	1.765e-11	C C	C C	T T	T T	C T
25	BICF2P772163	34321562	C	0.6667	0.076	T	3	36	214	2	1.857e-07	C C	C T	C T	T T	C T
28	BICF2G630267858	24030090	T	1	0.1345	C	4	65	183	3	2.129e-09	T T	T T	T T	C T	C T
28	BICF2G630267846	24040723	T	1	0.15	C	5	71	177	2	1.658e-08	T T	T T	T T	C T	C T
28	BICF2S23643131	24521377	T	1	0.01786	C	3	9	243	0	1.745e-45	T T	T T	T T	C T	C T
28	BICF2S23453038	24616608	C	1	0.04563	T	4	21	230	0	1.069e-23	C C	C C	C C	T C	T C
28	BICF2P1095026	24670281	G	1	0.02381	A	4	10	241	0	5.666e-38	G G	G G	G G	A G	A G
28	BICF2G630267454	24699424	A	1	0.04365	G	4	20	231	0	1.56e-24	A A	A A	A A	G A	G A
28	BICF2S23217197	24931316	C	1	0.02976	T	4	13	238	0	1.33e-32	C C	C C	C C	T C	T C
28	BICF2P386567	25474297	G	1	0.05952	A	5	26	224	0	3.859e-19	G G	G G	G G	A G	A G
28	BICF2P177126	25496733	A	1	0.164	G	8	71	171	5	7.907e-08	A A	A A	A A	G A	G A
28	BICF2S23655666	25536795	T	1	0.06944	C	5	31	219	0	7.833e-17	T T	T T	T T	C T	C T
28	BICF2P881412	25547011	T	1	0.09524	C	5	44	206	0	8.05e-13	T T	T T	T T	C T	C T
28	BICF2P778344	25556929	G	1	0.1032	A	6	46	203	0	6.044e-12	G G	G G	G G	A G	A G
28	BICF2S23437890	25599928	G	1	0.03386	A	3	17	234	1	1.103e-29	G G	G G	G G	A G	A G
28	BICF2S2449062	26479926	G	1	0.022	A	4	9	240	2	7.106e-40	G G	G G	G G	A G	A G
28	BICF2G630266978	26544510	G	1	0.04656	A	4	21	225	5	3.041e-23	G G	G G	G G	A G	A G
28	BICF2G630266967	26556336	C	1	0.02778	A	4	12	239	0	3.252e-34	C C	C C	C C	A C	A C
28	BICF2P273614	26755934	C	0.6667	0.07114	T	3	33	213	6	6.784e-08	C T	C T	C C	C T	T T
28	TIGRP2P359338_rs9243008	26923560	T	0.6667	0.06175	C	2	31	221	1	6.045e-09	T C	T C	T T	T C	C C
28	BICF2S23526349	27022833	A	0.6667	0.04167	G	3	19	233	0	1.805e-12	A G	A G	A A	A G	G G
28	BICF2G630266849	27194500	A	0.6667	0.03571	C	2	18	235	0	3.961e-14	A C	A C	A A	A C	C C
28	BICF2G630266592	31701904	A	0.5	0.03373	G	2	16	237	0	4.938e-09	A G	A A	G G	G G	A G
29	TIGRP2P368271_rs9041613	4372250	G	1	0.116	T	12	40	201	2	9.437e-11	G G	G G	G G	G G	T G
29	BICF2S23736093	4496796	T	0.6667	0.064	C	4	28	221	2	1.141e-08	T T	T T	C C	C C	T C
29	BICF2P129887	4515281	G	0.6667	0.064	T	4	28	221	2	1.141e-08	G G	G G	T T	T T	G T
29	TIGRP2P368311_rs8500963	4932199	G	0.6667	0.02203	A	3	8	219	25	6.721e-20	G G	G G	A A	A A	G A
29	BICF2P1119504	4948536	T	0.6667	0.06548	C	3	31	221	0	1.665e-08	T T	T T	C C	C C	T C
31	BICF2S23122399	26370602	G	0.6667	0.05556	A	4	24	227	0	8.446e-10	G G	G A	G A	A A	G A
39	BICF2P320186	8532378	G	1	0.1132	A	12	29	186	1	5.836e-08	G G	A G	G G	A G	A G
39	BICF2G630538119	8939697	T	1	0.03011	C	4	8	209	7	8.815e-24	T T	C T	T T	C T	C T
39	BICF2P174924	22510811	A	0.8	0.01887	G	3	5	219	0	7.693e-27	A A	G G	A A	G A	G G
39	BICF2P915496	22650603	T	0.8	0.08936	G	10	21	193	4	9.058e-08	T T	G G	T T	G T	G G
39	BICF2G630533068	26968172	T	0.6	0.02725	A	2	11	214	0	1.146e-12	T T	A A	T A	A A	A A
39	BICF2G630532873	27542848	G	0.6	0.01887	A	2	8	217	0	1.071e-16	G G	A A	G A	A A	A A

## Sheet: Table S3
Table S3. Genotype data for Illumina markers surrounding the putative deletion.
		BICF2P674000	chr28_23382462	BICF2G630268258	BICF2G630268251	chr28_23398245	BICF2P781852	chr28_23412258	chr28_23417418	chr28_23418145	BICF2G630268242	chr28_23423772	chr28_23426192	BICF2P823273	BICF2P293218	BICF2S2348301	chr28_23453724	chr28_23453837	chr28_23465423	TIGRP2P358976_rs8784170	BICF2P81124	chr28_23478623	chr28_23478811	BICF2P338375
SampleID	Status	28.2337	28.2338	28.2339	28.2339	28.234	28.23409960	28.2341	28.2342	28.2342	28.2342	28.2342	28.2343	28.2343	28.2344	28.2345	28.2345	28.2345	28.2347	28.23467040	28.2348	28.2348	28.2348	28.2349
USCF1994	Affected	T G	0 0	0 0	0 0	0 0	C C	0 0	0 0	0 0	A G	0 0	0 0	0 0	0 0	0 0	0 0	0 0	0 0	0 0	0 0	0 0	0 0	C C
USCF80303	Affected	T G	0 0	0 0	0 0	0 0	C C	0 0	0 0	0 0	A G	0 0	0 0	0 0	0 0	0 0	0 0	0 0	0 0	0 0	0 0	0 0	0 0	C C
USCF1291	Affected	T T	0 0	0 0	0 0	0 0	C C	0 0	0 0	0 0	0 0	0 0	0 0	0 0	0 0	0 0	0 0	0 0	0 0	0 0	0 0	0 0	0 0	C C
USCF80305	Obligate Carrier	T G	C C	T T	G G	G G	C C	G G	G G	G G	A A	G G	T T	C C	A A	C C	C C	T T	T T	C C	G G	G G	G G	C C
USCF1290	Obligate Carrier	T T	0 0	T T	G G	0 0	C C	0 0	0 0	0 0	A A	0 0	0 0	C C	A A	C C	0 0	0 0	0 0	C C	G G	0 0	0 0	C C
USCF1857	Control	G G	T C	T T	G G	G G	C C	T G	G G	G G	G G	G T	C C	C T	A A	C C	C C	T T	T T	C T	A G	A G	A G	A C
USCF633	Control	G G	0 0	T T	G G	0 0	C C	0 0	0 0	0 0	G G	0 0	0 0	T T	A A	C C	0 0	0 0	0 0	C C	G G	0 0	0 0	C C
USCF80304	Control	G G	C C	C C	G G	G G	C C	G G	G G	G G	G G	T T	C C	T T	A A	C C	C C	T T	T T	T T	G G	A A	A A	C C
USCF305	Control	T T	0 0	T T	G G	0 0	C C	0 0	0 0	0 0	A A	0 0	0 0	C C	A A	C C	0 0	0 0	0 0	C C	G G	0 0	0 0	C C
USCF306	Control	T T	0 0	T T	G G	0 0	C C	0 0	0 0	0 0	A A	0 0	0 0	C C	A A	C C	0 0	0 0	0 0	C C	G G	0 0	0 0	C C
USCF307	Control	T T	0 0	T T	G G	0 0	C C	0 0	0 0	0 0	G G	0 0	0 0	T T	G G	T T	0 0	0 0	0 0	T T	G G	0 0	0 0	C C
USCF310	Control	T T	0 0	T T	G G	0 0	C C	0 0	0 0	0 0	A G	0 0	0 0	C T	G A	T C	0 0	0 0	0 0	C T	G G	0 0	0 0	C C
USCF308	Control	T T	0 0	T T	G G	0 0	C C	0 0	0 0	0 0	A A	0 0	0 0	C C	A A	C C	0 0	0 0	0 0	C C	G G	0 0	0 0	C C
USCF309	Control	T T	0 0	T T	G G	0 0	C C	0 0	0 0	0 0	A A	0 0	0 0	C C	A A	C C	0 0	0 0	0 0	C C	G G	0 0	0 0	C C
USCF311	Control	T T	0 0	T T	G G	0 0	C C	0 0	0 0	0 0	A A	0 0	0 0	C C	A A	C C	0 0	0 0	0 0	C C	G G	0 0	0 0	C C
USCF606	Control	G G	0 0	T T	G G	0 0	C C	0 0	0 0	0 0	G G	0 0	0 0	C T	A A	T C	0 0	0 0	0 0	T T	G G	0 0	0 0	C C
USCF317	Control	T T	0 0	T T	G G	0 0	C C	0 0	0 0	0 0	A A	0 0	0 0	C C	A A	C C	0 0	0 0	0 0	C C	G G	0 0	0 0	C C
USCF609	Control	T T	0 0	T T	G G	0 0	C C	0 0	0 0	0 0	G G	0 0	0 0	C T	G A	T C	0 0	0 0	0 0	T T	G G	0 0	0 0	C C
USCF614	Control	G G	0 0	T T	G G	0 0	C C	0 0	0 0	0 0	G G	0 0	0 0	C T	A A	C C	0 0	0 0	0 0	C T	A G	0 0	0 0	A C
USCF615	Control	T G	0 0	T T	G G	0 0	C C	0 0	0 0	0 0	G G	0 0	0 0	C T	G A	T C	0 0	0 0	0 0	T T	G G	0 0	0 0	C C
USCF318	Control	T T	0 0	T T	G G	0 0	C C	0 0	0 0	0 0	A A	0 0	0 0	C C	A A	C C	0 0	0 0	0 0	C C	G G	0 0	0 0	C C
USCF619	Control	T G	0 0	T T	G G	0 0	C C	0 0	0 0	0 0	A G	0 0	0 0	C T	A A	C C	0 0	0 0	0 0	C C	G G	0 0	0 0	C C
USCF621	Control	T G	0 0	T T	G G	0 0	C C	0 0	0 0	0 0	G G	0 0	0 0	T T	G A	T C	0 0	0 0	0 0	C T	G G	0 0	0 0	C C
USCF625	Control	T G	0 0	T T	G G	0 0	C C	0 0	0 0	0 0	G G	0 0	0 0	T T	G A	T C	0 0	0 0	0 0	C T	G G	0 0	0 0	C C
USCF626	Control	T T	0 0	T T	G G	0 0	C C	0 0	0 0	0 0	A G	0 0	0 0	C T	G A	T C	0 0	0 0	0 0	C T	G G	0 0	0 0	C C
USCF608	Control	G G	0 0	T T	G G	0 0	C C	0 0	0 0	0 0	G G	0 0	0 0	T T	A A	T T	0 0	0 0	0 0	T T	G G	0 0	0 0	C C
USCF616	Control	T T	0 0	T T	G G	0 0	C C	0 0	0 0	0 0	A A	0 0	0 0	C C	A A	C C	0 0	0 0	0 0	C C	G G	0 0	0 0	C C
USCF632	Control	T T	0 0	T T	G G	0 0	C C	0 0	0 0	0 0	A A	0 0	0 0	C C	A A	C C	0 0	0 0	0 0	C C	G G	0 0	0 0	C C
USCF636	Control	G G	0 0	T T	G G	0 0	C C	0 0	0 0	0 0	G G	0 0	0 0	T T	A A	T T	0 0	0 0	0 0	T T	G G	0 0	0 0	C C
USCF639	Control	G G	0 0	T T	G G	0 0	C C	0 0	0 0	0 0	G G	0 0	0 0	C C	A A	C C	0 0	0 0	0 0	T T	G G	0 0	0 0	C C
USCF1477	Control	G G	0 0	T T	G G	0 0	C C	0 0	0 0	0 0	G G	0 0	0 0	C T	A A	C C	0 0	0 0	0 0	C T	G G	0 0	0 0	C C
USCF1512	Control	G G	0 0	T T	G G	0 0	C C	0 0	0 0	0 0	G G	0 0	0 0	C T	A A	C C	0 0	0 0	0 0	C T	G G	0 0	0 0	C C
USCF1516	Control	T G	0 0	T T	G G	0 0	C C	0 0	0 0	0 0	G G	0 0	0 0	C T	A A	T C	0 0	0 0	0 0	T T	G G	0 0	0 0	C C
USCF1521	Control	G G	0 0	T T	G G	0 0	C C	0 0	0 0	0 0	G G	0 0	0 0	C T	A A	C C	0 0	0 0	0 0	C T	G G	0 0	0 0	C C
USCF1522	Control	T G	0 0	T T	G G	0 0	C C	0 0	0 0	0 0	G G	0 0	0 0	C T	G A	T C	0 0	0 0	0 0	T T	G G	0 0	0 0	C C
USCF1525	Control	T G	0 0	T T	G G	0 0	C C	0 0	0 0	0 0	G G	0 0	0 0	C T	A A	T C	0 0	0 0	0 0	T T	G G	0 0	0 0	C C
USCF1530	Control	G G	0 0	T T	G G	0 0	C C	0 0	0 0	0 0	G G	0 0	0 0	C T	A A	T C	0 0	0 0	0 0	T T	G G	0 0	0 0	C C
USCF1476	Control	G G	0 0	T T	G G	0 0	C C	0 0	0 0	0 0	G G	0 0	0 0	C C	A A	C C	0 0	0 0	0 0	T T	G G	0 0	0 0	C C
USCF1564	Control	T G	0 0	T T	G G	0 0	C C	0 0	0 0	0 0	G G	0 0	0 0	C T	A A	C C	0 0	0 0	0 0	C T	G G	0 0	0 0	C C
USCF1561	Control	G G	0 0	T T	G G	0 0	C C	0 0	0 0	0 0	G G	0 0	0 0	T T	A A	C C	0 0	0 0	0 0	C C	G G	0 0	0 0	C C
USCF1658	Control	T G	0 0	T T	G G	0 0	C C	0 0	0 0	0 0	G G	0 0	0 0	C T	G A	T C	0 0	0 0	0 0	T T	G G	0 0	0 0	C C
USCF1780	Control	G G	0 0	T T	G G	0 0	T C	0 0	0 0	0 0	G G	0 0	0 0	C T	A A	C C	0 0	0 0	0 0	C T	G G	0 0	0 0	C C
USCF1800	Control	G G	0 0	T T	G G	0 0	C C	0 0	0 0	0 0	G G	0 0	0 0	C T	A A	T C	0 0	0 0	0 0	T T	G G	0 0	0 0	C C
USCF1802	Control	G G	0 0	T T	G G	0 0	C C	0 0	0 0	0 0	G G	0 0	0 0	C T	A A	C C	0 0	0 0	0 0	C T	G G	0 0	0 0	C C
USCF1808	Control	G G	0 0	T T	G G	0 0	C C	0 0	0 0	0 0	G G	0 0	0 0	C T	A A	C C	0 0	0 0	0 0	C T	G G	0 0	0 0	C C
USCF1657	Control	T G	0 0	T T	G G	0 0	C C	0 0	0 0	0 0	G G	0 0	0 0	C C	A A	C C	0 0	0 0	0 0	T T	G G	0 0	0 0	C C
USCF1816	Control	G G	0 0	T T	G G	0 0	C C	0 0	0 0	0 0	G G	0 0	0 0	T T	A A	T T	0 0	0 0	0 0	T T	G G	0 0	0 0	C C
USCF1817	Control	G G	0 0	T T	G G	0 0	C C	0 0	0 0	0 0	G G	0 0	0 0	T T	A A	T T	0 0	0 0	0 0	T T	G G	0 0	0 0	C C
USCF1834	Control	G G	0 0	T T	G G	0 0	C C	0 0	0 0	0 0	0 0	0 0	0 0	T T	G A	T C	0 0	0 0	0 0	T T	G G	0 0	0 0	A C
USCF1829	Control	G G	0 0	T T	G G	0 0	C C	0 0	0 0	0 0	G G	0 0	0 0	C C	A A	C C	0 0	0 0	0 0	T T	G G	0 0	0 0	C C
USCF1843	Control	G G	0 0	T T	G G	0 0	C C	0 0	0 0	0 0	G G	0 0	0 0	C T	A A	C C	0 0	0 0	0 0	C T	G G	0 0	0 0	C C
USCF1844	Control	G G	0 0	T T	G G	0 0	C C	0 0	0 0	0 0	G G	0 0	0 0	T T	A A	T C	0 0	0 0	0 0	C T	G G	0 0	0 0	C C
USCF1847	Control	G G	0 0	T T	G G	0 0	C C	0 0	0 0	0 0	G G	0 0	0 0	C T	A A	C C	0 0	0 0	0 0	C T	G G	0 0	0 0	C C
USCF1848	Control	T G	0 0	T T	G G	0 0	C C	0 0	0 0	0 0	G G	0 0	0 0	C T	A A	C C	0 0	0 0	0 0	C T	G G	0 0	0 0	C C
USCF1849	Control	G G	0 0	T T	G G	0 0	C C	0 0	0 0	0 0	G G	0 0	0 0	T T	A A	T C	0 0	0 0	0 0	C T	G G	0 0	0 0	C C
USCF1853	Control	T G	0 0	T T	G G	0 0	C C	0 0	0 0	0 0	G G	0 0	0 0	C T	A A	C C	0 0	0 0	0 0	C T	G G	0 0	0 0	C C
USCF1880	Control	T G	0 0	T T	G G	0 0	C C	0 0	0 0	0 0	G G	0 0	0 0	C T	A A	C C	0 0	0 0	0 0	C T	G G	0 0	0 0	C C
USCFUSCF0603	Control	G G	0 0	T T	G G	0 0	C C	0 0	0 0	0 0	G G	0 0	0 0	C T	A A	T C	0 0	0 0	0 0	T T	G G	0 0	0 0	C C
USCFUSCF0693	Control	G G	0 0	T T	G G	0 0	C C	0 0	0 0	0 0	G G	0 0	0 0	C T	A A	T C	0 0	0 0	0 0	T T	G G	0 0	0 0	C C
USCF1836	Control	G G	0 0	T T	G G	0 0	C C	0 0	0 0	0 0	G G	0 0	0 0	T T	A A	T T	0 0	0 0	0 0	T T	G G	0 0	0 0	0 0
USCFUSCF0697	Control	G G	0 0	T T	G G	0 0	C C	0 0	0 0	0 0	G G	0 0	0 0	C T	A A	C C	0 0	0 0	0 0	C T	G G	0 0	0 0	C C
USCFUSCF1534	Control	T G	0 0	T T	G G	0 0	C C	0 0	0 0	0 0	G G	0 0	0 0	C T	A A	C C	0 0	0 0	0 0	C T	G G	0 0	0 0	C C
USCFUSCF1536	Control	G G	0 0	T T	G G	0 0	C C	0 0	0 0	0 0	G G	0 0	0 0	C T	A A	C C	0 0	0 0	0 0	C T	G G	0 0	0 0	C C
USCFUSCF1537	Control	G G	0 0	T T	G G	0 0	C C	0 0	0 0	0 0	G G	0 0	0 0	C T	A A	T C	0 0	0 0	0 0	T T	G G	0 0	0 0	C C
USCFUSCF0694	Control	G G	0 0	T T	G G	0 0	C C	0 0	0 0	0 0	G G	0 0	0 0	C C	A A	C C	0 0	0 0	0 0	T T	G G	0 0	0 0	C C
USCFUSCF1538	Control	G G	0 0	T T	G G	0 0	C C	0 0	0 0	0 0	G G	0 0	0 0	C C	A A	C C	0 0	0 0	0 0	T T	G G	0 0	0 0	C C
USCFUSCF1540	Control	G G	0 0	T T	G G	0 0	C C	0 0	0 0	0 0	0 0	0 0	0 0	C T	A A	T C	0 0	0 0	0 0	T T	G G	0 0	0 0	C C
USCFUSCF1541	Control	G G	0 0	T T	G G	0 0	C C	0 0	0 0	0 0	G G	0 0	0 0	C T	A A	T C	0 0	0 0	0 0	T T	G G	0 0	0 0	C C
USCFUSCF1542	Control	G G	0 0	T T	G G	0 0	C C	0 0	0 0	0 0	G G	0 0	0 0	C T	A A	T C	0 0	0 0	0 0	T T	G G	0 0	0 0	C C
USCFUSCF1705	Control	G G	0 0	T T	G G	0 0	C C	0 0	0 0	0 0	G G	0 0	0 0	C T	A A	T C	0 0	0 0	0 0	T T	G G	0 0	0 0	C C
USCFUSCF1539	Control	G G	0 0	T T	G G	0 0	C C	0 0	0 0	0 0	G G	0 0	0 0	C C	A A	C C	0 0	0 0	0 0	T T	G G	0 0	0 0	C C
USCFUSCF1711	Control	G G	0 0	T T	G G	0 0	C C	0 0	0 0	0 0	G G	0 0	0 0	C T	A A	C C	0 0	0 0	0 0	C T	G G	0 0	0 0	C C
USCFUSCF1710	Control	G G	0 0	T T	G G	0 0	C C	0 0	0 0	0 0	G G	0 0	0 0	C C	A A	C C	0 0	0 0	0 0	T T	G G	0 0	0 0	C C
USCFUSCF1723	Control	G G	0 0	T T	G G	0 0	C C	0 0	0 0	0 0	G G	0 0	0 0	C C	A A	C C	0 0	0 0	0 0	T T	G G	0 0	0 0	C C
USCFUSCF1726	Control	G G	0 0	T T	G G	0 0	C C	0 0	0 0	0 0	G G	0 0	0 0	C T	A A	C C	0 0	0 0	0 0	C T	G G	0 0	0 0	C C
USCFUSCF1724	Control	G G	0 0	T T	G G	0 0	C C	0 0	0 0	0 0	G G	0 0	0 0	C C	A A	C C	0 0	0 0	0 0	T T	G G	0 0	0 0	C C
USCFUSCF1736	Control	G G	0 0	T T	G G	0 0	C C	0 0	0 0	0 0	G G	0 0	0 0	C T	A A	T C	0 0	0 0	0 0	T T	G G	0 0	0 0	C C
USCFUSCF1740	Control	G G	0 0	T T	G G	0 0	C C	0 0	0 0	0 0	G G	0 0	0 0	T T	A A	T C	0 0	0 0	0 0	C T	G G	0 0	0 0	C C
USCFUSCF1742	Control	T G	0 0	T T	G G	0 0	C C	0 0	0 0	0 0	G G	0 0	0 0	C T	G A	T C	0 0	0 0	0 0	T T	G G	0 0	0 0	C C
USCFUSCF1743	Control	G G	0 0	T T	G G	0 0	C C	0 0	0 0	0 0	G G	0 0	0 0	C T	A A	T C	0 0	0 0	0 0	T T	G G	0 0	0 0	C C
USCFUSCF1730	Control	T G	0 0	T T	G G	0 0	C C	0 0	0 0	0 0	G G	0 0	0 0	C C	A A	C C	0 0	0 0	0 0	T T	G G	0 0	0 0	C C
USCFUSCF1747	Control	T G	0 0	T T	G G	0 0	C C	0 0	0 0	0 0	G G	0 0	0 0	C C	A A	C C	0 0	0 0	0 0	T T	G G	0 0	0 0	C C
USCFUSCF1751	Control	T G	0 0	T T	G G	0 0	C C	0 0	0 0	0 0	G G	0 0	0 0	C T	A A	C C	0 0	0 0	0 0	C T	G G	0 0	0 0	C C
USCFUSCF1753	Control	T G	0 0	T T	G G	0 0	C C	0 0	0 0	0 0	G G	0 0	0 0	C T	A A	T C	0 0	0 0	0 0	T T	G G	0 0	0 0	C C
USCFUSCF1754	Control	G G	0 0	T T	G G	0 0	C C	0 0	0 0	0 0	G G	0 0	0 0	C T	A A	T C	0 0	0 0	0 0	T T	G G	0 0	0 0	C C
USCFUSCF1748	Control	T G	0 0	T T	G G	0 0	C C	0 0	0 0	0 0	G G	0 0	0 0	C C	A A	C C	0 0	0 0	0 0	T T	G G	0 0	0 0	C C
USCFUSCF1767	Control	T G	0 0	T T	G G	0 0	C C	0 0	0 0	0 0	G G	0 0	0 0	C T	A A	T C	0 0	0 0	0 0	T T	G G	0 0	0 0	C C
USCFUSCF1774	Control	G G	0 0	T T	G G	0 0	C C	0 0	0 0	0 0	G G	0 0	0 0	T T	A A	T C	0 0	0 0	0 0	C T	G G	0 0	0 0	C C
USCF1858	Control	T G	T C	C T	G G	G G	T C	T G	G G	G G	G G	T T	C C	C T	G A	T C	C C	T T	T T	C T	G G	A G	A G	A C
USCF1860	Control	G G	T C	C T	G G	G G	C C	T G	G G	G G	G G	G T	C C	T T	A A	C C	C C	T T	T T	C T	A G	A G	A G	A C
USCF80307	Control	T G	T C	C T	G G	G G	C C	T G	G G	G G	G G	G T	C C	T T	G A	C C	C C	T T	T T	C C	A G	G G	G G	A C
USCF1856	Control	G G	C C	C T	G G	G G	C C	G G	G G	G G	G G	T T	C C	C T	A A	C C	C C	T T	T T	T T	G G	A A	A A	C C
USCF80306	Control	T T	C C	C T	G G	G G	C C	G G	G G	G G	A G	G T	T C	C T	G A	T C	T C	C T	T T	C C	A G	G G	G G	A C
USCF316	Control	T T	0 0	C T	G G	0 0	C C	0 0	0 0	0 0	A G	0 0	0 0	C T	G A	C C	0 0	0 0	0 0	C C	G G	0 0	0 0	C C
USCF601	Control	G G	0 0	C T	G G	0 0	C C	0 0	0 0	0 0	G G	0 0	0 0	C T	A A	C C	0 0	0 0	0 0	T T	G G	0 0	0 0	C C
USCF605	Control	G G	0 0	C T	G G	0 0	C C	0 0	0 0	0 0	G G	0 0	0 0	C T	A A	C C	0 0	0 0	0 0	T T	G G	0 0	0 0	C C
USCF607	Control	T G	0 0	C T	G G	0 0	C C	0 0	0 0	0 0	G G	0 0	0 0	C T	G A	T C	0 0	0 0	0 0	C T	A G	0 0	0 0	A C
USCF610	Control	T G	0 0	C T	G G	0 0	C C	0 0	0 0	0 0	G G	0 0	0 0	C T	A A	C C	0 0	0 0	0 0	T T	G G	0 0	0 0	C C
USCF613	Control	G G	0 0	C T	G G	0 0	C C	0 0	0 0	0 0	G G	0 0	0 0	C T	A A	C C	0 0	0 0	0 0	T T	G G	0 0	0 0	C C
USCF618	Control	T G	0 0	C T	G G	0 0	C C	0 0	0 0	0 0	G G	0 0	0 0	T T	G A	C C	0 0	0 0	0 0	C C	G G	0 0	0 0	C C
USCF622	Control	0 0	0 0	C T	G G	0 0	C C	0 0	0 0	0 0	0 0	0 0	0 0	C T	G A	T C	0 0	0 0	0 0	C C	A G	0 0	0 0	A C
USCF628	Control	T T	0 0	C T	G G	0 0	C C	0 0	0 0	0 0	G G	0 0	0 0	T T	G G	T C	0 0	0 0	0 0	C T	G G	0 0	0 0	C C
USCF629	Control	T T	0 0	C T	G G	0 0	C C	0 0	0 0	0 0	A G	0 0	0 0	C T	G A	T C	0 0	0 0	0 0	C C	A G	0 0	0 0	A C
USCF630	Control	T T	0 0	C T	G G	0 0	C C	0 0	0 0	0 0	A G	0 0	0 0	C T	G A	T C	0 0	0 0	0 0	C C	A G	0 0	0 0	A C
USCF635	Control	T G	0 0	C T	G G	0 0	C C	0 0	0 0	0 0	G G	0 0	0 0	C T	G A	T C	0 0	0 0	0 0	C T	A G	0 0	0 0	A C
USCF638	Control	G G	0 0	C T	G G	0 0	C C	0 0	0 0	0 0	G G	0 0	0 0	T T	A A	C C	0 0	0 0	0 0	C T	A G	0 0	0 0	A C
USCF640	Control	T G	0 0	C T	G G	0 0	C C	0 0	0 0	0 0	G G	0 0	0 0	T T	G A	T T	0 0	0 0	0 0	C T	A G	0 0	0 0	A C
USCF1472	Control	T G	0 0	C T	G G	0 0	C C	0 0	0 0	0 0	G G	0 0	0 0	C T	G A	C C	0 0	0 0	0 0	C T	G G	0 0	0 0	C C
USCF1473	Control	G G	0 0	C T	G G	0 0	C C	0 0	0 0	0 0	G G	0 0	0 0	C T	A A	C C	0 0	0 0	0 0	T T	G G	0 0	0 0	C C
USCF1475	Control	T G	0 0	C T	G G	0 0	C C	0 0	0 0	0 0	G G	0 0	0 0	C T	G A	T C	0 0	0 0	0 0	C T	A G	0 0	0 0	A C
USCF1496	Control	G G	0 0	C T	G G	0 0	T C	0 0	0 0	0 0	G G	0 0	0 0	C T	G A	T C	0 0	0 0	0 0	C T	G G	0 0	0 0	A C
USCF1498	Control	T G	0 0	C T	G G	0 0	C C	0 0	0 0	0 0	G G	0 0	0 0	T T	G A	T C	0 0	0 0	0 0	C C	A G	0 0	0 0	A C
USCF1500	Control	G G	0 0	C T	G G	0 0	C C	0 0	0 0	0 0	G G	0 0	0 0	T T	A A	C C	0 0	0 0	0 0	T T	G G	0 0	0 0	C C
USCF1501	Control	T G	0 0	C T	G G	0 0	C C	0 0	0 0	0 0	G G	0 0	0 0	T T	G A	T C	0 0	0 0	0 0	C C	A A	0 0	0 0	A A
USCF1504	Control	T G	0 0	C T	G G	0 0	0 0	0 0	0 0	0 0	G G	0 0	0 0	C T	A A	T C	0 0	0 0	0 0	C T	A G	0 0	0 0	A C
USCF1505	Control	T G	0 0	C T	G G	0 0	T C	0 0	0 0	0 0	G G	0 0	0 0	T T	A A	T C	0 0	0 0	0 0	C C	A A	0 0	0 0	A A
USCF1506	Control	T G	0 0	C T	G G	0 0	T C	0 0	0 0	0 0	G G	0 0	0 0	C T	A A	T C	0 0	0 0	0 0	C T	A G	0 0	0 0	A C
USCF1507	Control	T G	0 0	C T	G G	0 0	0 0	0 0	0 0	0 0	G G	0 0	0 0	C T	A A	T C	0 0	0 0	0 0	C T	A G	0 0	0 0	A C
USCF1510	Control	G G	0 0	C T	G G	0 0	T C	0 0	0 0	0 0	G G	0 0	0 0	C T	G A	T C	0 0	0 0	0 0	C T	G G	0 0	0 0	A C
USCF1511	Control	G G	0 0	C T	G G	0 0	C C	0 0	0 0	0 0	G G	0 0	0 0	T T	A A	T C	0 0	0 0	0 0	T T	G G	0 0	0 0	C C
USCF1513	Control	G G	0 0	C T	G G	0 0	0 0	0 0	0 0	0 0	G G	0 0	0 0	C T	G A	T C	0 0	0 0	0 0	C T	G G	0 0	0 0	A C
USCF1515	Control	G G	0 0	C T	G G	0 0	C C	0 0	0 0	0 0	G G	0 0	0 0	T T	A A	C C	0 0	0 0	0 0	C T	G G	0 0	0 0	C C
USCF1519	Control	T G	0 0	C T	G G	0 0	C C	0 0	0 0	0 0	G G	0 0	0 0	T T	G A	T T	0 0	0 0	0 0	C T	A G	0 0	0 0	A C
USCF1520	Control	G G	0 0	C T	G G	0 0	C C	0 0	0 0	0 0	G G	0 0	0 0	C T	A A	C C	0 0	0 0	0 0	T T	G G	0 0	0 0	C C
USCF1523	Control	T G	0 0	C T	G G	0 0	C C	0 0	0 0	0 0	G G	0 0	0 0	C T	A A	C C	0 0	0 0	0 0	T T	G G	0 0	0 0	C C
USCF1526	Control	G G	0 0	C T	G G	0 0	C C	0 0	0 0	0 0	G G	0 0	0 0	C T	A A	C C	0 0	0 0	0 0	T T	G G	0 0	0 0	C C
USCF1562	Control	T G	0 0	C T	G G	0 0	C C	0 0	0 0	0 0	G G	0 0	0 0	C T	G A	T C	0 0	0 0	0 0	C T	A G	0 0	0 0	A C
USCF1563	Control	G G	0 0	C T	G G	0 0	T C	0 0	0 0	0 0	G G	0 0	0 0	C T	G A	T C	0 0	0 0	0 0	C T	G G	0 0	0 0	A C
USCF1565	Control	G G	0 0	C T	G G	0 0	C C	0 0	0 0	0 0	G G	0 0	0 0	C T	A A	C C	0 0	0 0	0 0	T T	G G	0 0	0 0	C C
USCF1566-C01	Control	G G	0 0	C T	G G	0 0	C C	0 0	0 0	0 0	G G	0 0	0 0	C T	A A	C C	0 0	0 0	0 0	T T	G G	0 0	0 0	C C
USCF1566-C12	Control	T G	0 0	C T	G G	0 0	T C	0 0	0 0	0 0	G G	0 0	0 0	C T	G A	T C	0 0	0 0	0 0	C T	G G	0 0	0 0	A C
USCF1656	Control	G G	0 0	C T	G G	0 0	T C	0 0	0 0	0 0	G G	0 0	0 0	T T	G A	T T	0 0	0 0	0 0	C T	G G	0 0	0 0	A C
USCF1672	Control	T G	0 0	C T	G G	0 0	C C	0 0	0 0	0 0	G G	0 0	0 0	C T	A A	C C	0 0	0 0	0 0	T T	G G	0 0	0 0	C C
USCF1776	Control	G G	0 0	C T	G G	0 0	T C	0 0	0 0	0 0	G G	0 0	0 0	T T	G A	T C	0 0	0 0	0 0	C C	G G	0 0	0 0	A C
USCF1781	Control	G G	0 0	C T	G G	0 0	T C	0 0	0 0	0 0	G G	0 0	0 0	T T	G A	T T	0 0	0 0	0 0	C T	G G	0 0	0 0	A C
USCF1796	Control	T G	0 0	C T	G G	0 0	C C	0 0	0 0	0 0	G G	0 0	0 0	T T	G A	T T	0 0	0 0	0 0	C T	A G	0 0	0 0	A C
USCF1797	Control	G G	0 0	C T	G G	0 0	T C	0 0	0 0	0 0	G G	0 0	0 0	C T	G A	T C	0 0	0 0	0 0	C T	G G	0 0	0 0	A C
USCF1798	Control	T G	0 0	C T	G G	0 0	C C	0 0	0 0	0 0	G G	0 0	0 0	C T	G A	T C	0 0	0 0	0 0	C T	A G	0 0	0 0	A C
USCF1799	Control	T G	0 0	C T	G G	0 0	T C	0 0	0 0	0 0	G G	0 0	0 0	C T	G A	T C	0 0	0 0	0 0	C T	G G	0 0	0 0	A C
USCF1801	Control	G G	0 0	C T	G G	0 0	T C	0 0	0 0	0 0	G G	0 0	0 0	T T	G A	T C	0 0	0 0	0 0	C C	G G	0 0	0 0	A C
USCF1803	Control	G G	0 0	C T	G G	0 0	C C	0 0	0 0	0 0	G G	0 0	0 0	C T	A A	C C	0 0	0 0	0 0	T T	G G	0 0	0 0	C C
USCF1804	Control	T G	0 0	C T	G G	0 0	C C	0 0	0 0	0 0	G G	0 0	0 0	C T	A A	C C	0 0	0 0	0 0	T T	G G	0 0	0 0	C C
USCF1805	Control	G G	0 0	C T	G G	0 0	C C	0 0	0 0	0 0	G G	0 0	0 0	C T	A A	C C	0 0	0 0	0 0	T T	G G	0 0	0 0	C C
USCF1806	Control	T G	0 0	C T	G G	0 0	C C	0 0	0 0	0 0	G G	0 0	0 0	C T	A A	C C	0 0	0 0	0 0	T T	G G	0 0	0 0	C C
USCF1809	Control	G G	0 0	C T	G G	0 0	C C	0 0	0 0	0 0	G G	0 0	0 0	C T	A A	C C	0 0	0 0	0 0	T T	G G	0 0	0 0	C C
USCF1810	Control	G G	0 0	C T	G G	0 0	C C	0 0	0 0	0 0	G G	0 0	0 0	C T	A A	C C	0 0	0 0	0 0	T T	G G	0 0	0 0	C C
USCF1812	Control	G G	0 0	C T	G G	0 0	C C	0 0	0 0	0 0	G G	0 0	0 0	C T	A A	C C	0 0	0 0	0 0	T T	G G	0 0	0 0	C C
USCF1813	Control	T G	0 0	C T	G G	0 0	C C	0 0	0 0	0 0	G G	0 0	0 0	C T	A A	C C	0 0	0 0	0 0	T T	G G	0 0	0 0	C C
USCF1814	Control	G G	0 0	C T	G G	0 0	C C	0 0	0 0	0 0	G G	0 0	0 0	C T	A A	C C	0 0	0 0	0 0	T T	G G	0 0	0 0	C C
USCF1815	Control	T G	0 0	C T	G G	0 0	C C	0 0	0 0	0 0	G G	0 0	0 0	T T	G A	T C	0 0	0 0	0 0	T T	G G	0 0	0 0	C C
USCF1819	Control	G G	0 0	C T	G G	0 0	C C	0 0	0 0	0 0	G G	0 0	0 0	T T	A A	T C	0 0	0 0	0 0	T T	G G	0 0	0 0	C C
USCF1821	Control	T G	0 0	C T	G G	0 0	C C	0 0	0 0	0 0	G G	0 0	0 0	T T	G A	T C	0 0	0 0	0 0	C C	A G	0 0	0 0	A C
USCF1827	Control	G G	0 0	C T	G G	0 0	C C	0 0	0 0	0 0	G G	0 0	0 0	C T	A A	C C	0 0	0 0	0 0	T T	G G	0 0	0 0	C C
USCF1831	Control	T G	0 0	C T	G G	0 0	0 0	0 0	0 0	0 0	G G	0 0	0 0	T T	G A	T C	0 0	0 0	0 0	C C	0 0	0 0	0 0	A C
USCF1833	Control	G G	0 0	C T	G G	0 0	T C	0 0	0 0	0 0	G G	0 0	0 0	T T	G A	T C	0 0	0 0	0 0	C C	G G	0 0	0 0	A C
USCF1838	Control	G G	0 0	C T	G G	0 0	C C	0 0	0 0	0 0	G G	0 0	0 0	C T	A A	C C	0 0	0 0	0 0	T T	G G	0 0	0 0	C C
USCF1839	Control	G G	0 0	C T	G G	0 0	T C	0 0	0 0	0 0	G G	0 0	0 0	T T	G A	T T	0 0	0 0	0 0	C T	G G	0 0	0 0	A C
USCF1840	Control	G G	0 0	C T	G G	0 0	T C	0 0	0 0	0 0	G G	0 0	0 0	T T	G A	T C	0 0	0 0	0 0	C C	G G	0 0	0 0	A C
USCF1841	Control	G G	0 0	C T	G G	0 0	C C	0 0	0 0	0 0	G G	0 0	0 0	T T	A A	T C	0 0	0 0	0 0	T T	G G	0 0	0 0	C C
USCF1842	Control	G G	0 0	C T	G G	0 0	C C	0 0	0 0	0 0	G G	0 0	0 0	T T	A A	C C	0 0	0 0	0 0	C T	G G	0 0	0 0	C C
USCF1845	Control	G G	0 0	C T	G G	0 0	C C	0 0	0 0	0 0	G G	0 0	0 0	T T	A A	0 0	0 0	0 0	0 0	T T	G G	0 0	0 0	C C
USCF1846	Control	T G	0 0	C T	G G	0 0	C C	0 0	0 0	0 0	G G	0 0	0 0	T T	G A	T C	0 0	0 0	0 0	C C	A G	0 0	0 0	0 0
USCF1850	Control	T G	0 0	C T	G G	0 0	C C	0 0	0 0	0 0	G G	0 0	0 0	T T	G A	T T	0 0	0 0	0 0	C T	A G	0 0	0 0	A C
USCF1852	Control	T G	0 0	C T	G G	0 0	C C	0 0	0 0	0 0	G G	0 0	0 0	C T	G A	T C	0 0	0 0	0 0	C T	A G	0 0	0 0	A C
USCF1854	Control	G G	0 0	C T	G G	0 0	C C	0 0	0 0	0 0	G G	0 0	0 0	T T	A A	C C	0 0	0 0	0 0	C T	G G	0 0	0 0	C C
USCF1855	Control	T T	0 0	C T	G G	0 0	C C	0 0	0 0	0 0	G G	0 0	0 0	C T	G A	T C	0 0	0 0	0 0	C T	A G	0 0	0 0	A C
USCF1861	Control	G G	0 0	C T	G G	0 0	C C	0 0	0 0	0 0	G G	0 0	0 0	C T	A A	C C	0 0	0 0	0 0	T T	G G	0 0	0 0	C C
USCF1863	Control	T G	0 0	C T	G G	0 0	C C	0 0	0 0	0 0	G G	0 0	0 0	C T	A A	C C	0 0	0 0	0 0	T T	G G	0 0	0 0	C C
USCF1867	Control	T T	0 0	C T	G G	0 0	C C	0 0	0 0	0 0	G G	0 0	0 0	C T	G A	T C	0 0	0 0	0 0	C T	A G	0 0	0 0	A C
USCF1868	Control	T G	0 0	C T	G G	0 0	C C	0 0	0 0	0 0	G G	0 0	0 0	C T	G A	T C	0 0	0 0	0 0	C T	A G	0 0	0 0	A C
USCF1881	Control	T G	0 0	C T	G G	0 0	C C	0 0	0 0	0 0	G G	0 0	0 0	C T	G A	T C	0 0	0 0	0 0	C T	A G	0 0	0 0	A C
USCF1894	Control	G G	0 0	C T	G G	0 0	C C	0 0	0 0	0 0	G G	0 0	0 0	C T	A A	T C	0 0	0 0	0 0	T T	G G	0 0	0 0	C C
USCF1895	Control	T G	0 0	C T	G G	0 0	C C	0 0	0 0	0 0	G G	0 0	0 0	T T	G A	T T	0 0	0 0	0 0	C T	A G	0 0	0 0	A C
USCF1896	Control	G G	0 0	C T	G G	0 0	C C	0 0	0 0	0 0	G G	0 0	0 0	C T	A A	C C	0 0	0 0	0 0	T T	G G	0 0	0 0	C C
USCF1928	Control	G G	0 0	C T	G G	0 0	C C	0 0	0 0	0 0	G G	0 0	0 0	C T	A A	C C	0 0	0 0	0 0	T T	G G	0 0	0 0	C C
USCF1929	Control	G G	0 0	C T	G G	0 0	C C	0 0	0 0	0 0	G G	0 0	0 0	C T	A A	C C	0 0	0 0	0 0	T T	G G	0 0	0 0	C C
USCF1951	Control	G G	0 0	C T	G G	0 0	T C	0 0	0 0	0 0	G G	0 0	0 0	C T	G A	T C	0 0	0 0	0 0	C T	G G	0 0	0 0	A C
USCF1952	Control	T G	0 0	C T	G G	0 0	C C	0 0	0 0	0 0	G G	0 0	0 0	C T	G A	T C	0 0	0 0	0 0	C T	A G	0 0	0 0	A C
USCFUSCF0641	Control	T G	0 0	C T	G G	0 0	C C	0 0	0 0	0 0	G G	0 0	0 0	T T	G A	T C	0 0	0 0	0 0	T T	G G	0 0	0 0	C C
USCFUSCF0698	Control	T G	0 0	C T	G G	0 0	C C	0 0	0 0	0 0	G G	0 0	0 0	C T	A A	C C	0 0	0 0	0 0	T T	G G	0 0	0 0	C C
USCFUSCF0699	Control	G G	0 0	C T	G G	0 0	C C	0 0	0 0	0 0	G G	0 0	0 0	C T	A A	C C	0 0	0 0	0 0	T T	G G	0 0	0 0	C C
USCFUSCF1535	Control	G G	0 0	C T	G G	0 0	C C	0 0	0 0	0 0	G G	0 0	0 0	T T	A A	C C	0 0	0 0	0 0	C T	G G	0 0	0 0	C C
USCFUSCF1543	Control	G G	0 0	C T	G G	0 0	T C	0 0	0 0	0 0	G G	0 0	0 0	C T	G A	T C	0 0	0 0	0 0	C T	G G	0 0	0 0	A C
USCFUSCF1544	Control	T G	0 0	C T	G G	0 0	C C	0 0	0 0	0 0	G G	0 0	0 0	C T	G A	T C	0 0	0 0	0 0	C T	A G	0 0	0 0	A C
USCFUSCF1703	Control	T G	0 0	C T	G G	0 0	C C	0 0	0 0	0 0	G G	0 0	0 0	T T	G A	T T	0 0	0 0	0 0	C T	A G	0 0	0 0	A C
USCFUSCF1704	Control	T G	0 0	C T	G G	0 0	C C	0 0	0 0	0 0	G G	0 0	0 0	T T	G A	T T	0 0	0 0	0 0	C T	A G	0 0	0 0	A C
USCFUSCF1707	Control	G G	0 0	C T	G G	0 0	C C	0 0	0 0	0 0	G G	0 0	0 0	C T	A A	C C	0 0	0 0	0 0	T T	G G	0 0	0 0	C C
USCFUSCF1708	Control	G G	0 0	C T	G G	0 0	C C	0 0	0 0	0 0	G G	0 0	0 0	C T	A A	C C	0 0	0 0	0 0	T T	G G	0 0	0 0	C C
USCFUSCF1709	Control	G G	0 0	C T	G G	0 0	C C	0 0	0 0	0 0	G G	0 0	0 0	C T	A A	C C	0 0	0 0	0 0	T T	G G	0 0	0 0	C C
USCFUSCF1712	Control	G G	0 0	C T	G G	0 0	C C	0 0	0 0	0 0	G G	0 0	0 0	C T	A A	C C	0 0	0 0	0 0	T T	G G	0 0	0 0	C C
USCFUSCF1713	Control	G G	0 0	C T	G G	0 0	C C	0 0	0 0	0 0	G G	0 0	0 0	C T	A A	C C	0 0	0 0	0 0	T T	G G	0 0	0 0	C C
USCFUSCF1721	Control	T G	0 0	C T	G G	0 0	C C	0 0	0 0	0 0	G G	0 0	0 0	C C	A A	C C	0 0	0 0	0 0	T T	G G	0 0	0 0	C C
USCFUSCF1722	Control	G G	0 0	C T	G G	0 0	T T	0 0	0 0	0 0	G G	0 0	0 0	C T	G A	T C	0 0	0 0	0 0	C T	G G	0 0	0 0	A C
USCFUSCF1725	Control	T G	0 0	C T	G G	0 0	C C	0 0	0 0	0 0	G G	0 0	0 0	T T	G A	T T	0 0	0 0	0 0	C T	A G	0 0	0 0	A C
USCFUSCF1727	Control	G G	0 0	C T	G G	0 0	T C	0 0	0 0	0 0	G G	0 0	0 0	C T	G A	T C	0 0	0 0	0 0	C T	G G	0 0	0 0	A C
USCFUSCF1728	Control	G G	0 0	C T	G G	0 0	C C	0 0	0 0	0 0	G G	0 0	0 0	C T	A A	C C	0 0	0 0	0 0	T T	G G	0 0	0 0	C C
USCFUSCF1735	Control	G G	0 0	C T	G G	0 0	C C	0 0	0 0	0 0	G G	0 0	0 0	C T	A A	C C	0 0	0 0	0 0	T T	G G	0 0	0 0	C C
USCFUSCF1737	Control	G G	0 0	C T	G G	0 0	T C	0 0	0 0	0 0	G G	0 0	0 0	T T	G A	T T	0 0	0 0	0 0	C T	G G	0 0	0 0	A C
USCFUSCF1738	Control	T G	0 0	C T	G G	0 0	C C	0 0	0 0	0 0	G G	0 0	0 0	T T	G A	T T	0 0	0 0	0 0	C T	A G	0 0	0 0	A C
USCFUSCF1739	Control	G G	0 0	C T	G G	0 0	C C	0 0	0 0	0 0	G G	0 0	0 0	C T	A A	C C	0 0	0 0	0 0	T T	G G	0 0	0 0	C C
USCFUSCF1746	Control	G G	0 0	C T	G G	0 0	C C	0 0	0 0	0 0	G G	0 0	0 0	C T	A A	T C	0 0	0 0	0 0	T T	G G	0 0	0 0	C C
USCFUSCF1749	Control	G G	0 0	C T	G G	0 0	T C	0 0	0 0	0 0	G G	0 0	0 0	T T	G A	T T	0 0	0 0	0 0	C T	G G	0 0	0 0	A C
USCFUSCF1750	Control	G G	0 0	C T	G G	0 0	T C	0 0	0 0	0 0	G G	0 0	0 0	C T	G A	T C	0 0	0 0	0 0	C T	G G	0 0	0 0	A C
USCFUSCF1755	Control	T G	0 0	C T	G G	0 0	C C	0 0	0 0	0 0	G G	0 0	0 0	C T	G A	T C	0 0	0 0	0 0	C T	A G	0 0	0 0	A C
USCFUSCF1762	Control	G G	0 0	C T	G G	0 0	C C	0 0	0 0	0 0	G G	0 0	0 0	C T	A A	C C	0 0	0 0	0 0	T T	G G	0 0	0 0	C C
USCFUSCF1764	Control	T G	0 0	C T	G G	0 0	T C	0 0	0 0	0 0	G G	0 0	0 0	C T	G A	T C	0 0	0 0	0 0	C T	G G	0 0	0 0	A C
USCFUSCF1765	Control	G G	0 0	C T	G G	0 0	C C	0 0	0 0	0 0	G G	0 0	0 0	C T	A A	C C	0 0	0 0	0 0	T T	G G	0 0	0 0	C C
USCFUSCF1766	Control	G G	0 0	C T	G G	0 0	C C	0 0	0 0	0 0	G G	0 0	0 0	T T	A A	C C	0 0	0 0	0 0	C T	G G	0 0	0 0	C C
USCFUSCF1768	Control	G G	0 0	C T	G G	0 0	C C	0 0	0 0	0 0	G G	0 0	0 0	T T	A A	T C	0 0	0 0	0 0	T T	G G	0 0	0 0	C C
USCFUSCF1771	Control	G G	0 0	C T	G G	0 0	T C	0 0	0 0	0 0	G G	0 0	0 0	T T	G A	T T	0 0	0 0	0 0	C T	G G	0 0	0 0	A C
USCFUSCF1772	Control	G G	0 0	C T	G G	0 0	C C	0 0	0 0	0 0	G G	0 0	0 0	T T	A A	C C	0 0	0 0	0 0	C T	G G	0 0	0 0	C C
USCFUSCF1773	Control	G G	0 0	C T	G G	0 0	T C	0 0	0 0	0 0	G G	0 0	0 0	T T	G A	T T	0 0	0 0	0 0	C T	G G	0 0	0 0	A C
USCFUSCF1763	Control	G G	0 0	T T	G G	0 0	C C	0 0	0 0	0 0	G G	0 0	0 0	C C	A A	C C	0 0	0 0	0 0	T T	G G	0 0	0 0	C C
USCF602	Control	T G	0 0	C C	G G	0 0	T C	0 0	0 0	0 0	G G	0 0	0 0	T T	G G	T T	0 0	0 0	0 0	C C	A G	0 0	0 0	A A
USCF604	Control	G G	0 0	C C	G G	0 0	T C	0 0	0 0	0 0	G G	0 0	0 0	T T	G A	T C	0 0	0 0	0 0	C T	G G	0 0	0 0	A C
USCF612	Control	G G	0 0	C C	G G	0 0	T C	0 0	0 0	0 0	G G	0 0	0 0	T T	G A	T C	0 0	0 0	0 0	C T	G G	0 0	0 0	A C
USCF637	Control	T G	0 0	C C	G G	0 0	T C	0 0	0 0	0 0	G G	0 0	0 0	T T	0 0	T T	0 0	0 0	0 0	C C	A G	0 0	0 0	A A
USCF1499	Control	T G	0 0	C C	G G	0 0	T C	0 0	0 0	0 0	G G	0 0	0 0	T T	G G	T T	0 0	0 0	0 0	C C	A G	0 0	0 0	A A
USCF1502	Control	T G	0 0	C C	G G	0 0	T C	0 0	0 0	0 0	G G	0 0	0 0	T T	G G	T T	0 0	0 0	0 0	C C	A G	0 0	0 0	A A
USCF1508	Control	T T	0 0	C C	G G	0 0	C C	0 0	0 0	0 0	G G	0 0	0 0	T T	G G	T C	0 0	0 0	0 0	C C	A G	0 0	0 0	A C
USCF1524	Control	G G	0 0	C C	G G	0 0	C C	0 0	0 0	0 0	G G	0 0	0 0	T T	A A	C C	0 0	0 0	0 0	T T	G G	0 0	0 0	C C
USCF1528	Control	G G	0 0	C C	G G	0 0	C C	0 0	0 0	0 0	0 0	0 0	0 0	T T	A A	C C	0 0	0 0	0 0	T T	G G	0 0	0 0	C C
USCF1529	Control	G G	0 0	C C	G G	0 0	C C	0 0	0 0	0 0	G G	0 0	0 0	T T	A A	C C	0 0	0 0	0 0	T T	G G	0 0	0 0	C C
USCF1673	Control	G G	0 0	C C	G G	0 0	T C	0 0	0 0	0 0	G G	0 0	0 0	T T	G A	T C	0 0	0 0	0 0	C T	G G	0 0	0 0	A C
USCF1674	Control	G G	0 0	C C	G G	0 0	T C	0 0	0 0	0 0	G G	0 0	0 0	T T	G A	T C	0 0	0 0	0 0	C T	G G	0 0	0 0	A C
USCF1777	Control	G G	0 0	C C	G G	0 0	C C	0 0	0 0	0 0	G G	0 0	0 0	T T	A A	C C	0 0	0 0	0 0	T T	G G	0 0	0 0	C C
USCF1778	Control	G G	0 0	C C	G G	0 0	C C	0 0	0 0	0 0	A G	0 0	0 0	C T	A A	C C	0 0	0 0	0 0	T T	G G	0 0	0 0	C C
USCF1779	Control	G G	0 0	C C	G G	0 0	C C	0 0	0 0	0 0	G G	0 0	0 0	T T	A A	C C	0 0	0 0	0 0	T T	G G	0 0	0 0	C C
USCF1811	Control	G G	0 0	C C	G G	0 0	C C	0 0	0 0	0 0	G G	0 0	0 0	T T	A A	C C	0 0	0 0	0 0	T T	G G	0 0	0 0	C C
USCF1818	Control	T G	0 0	C C	G G	0 0	T C	0 0	0 0	0 0	G G	0 0	0 0	T T	G G	T T	0 0	0 0	0 0	C C	A G	0 0	0 0	A A
USCF1823	Control	T G	0 0	C C	G G	0 0	C C	0 0	0 0	0 0	G G	0 0	0 0	T T	G A	T C	0 0	0 0	0 0	C T	A G	0 0	0 0	A C
USCF1837	Control	G G	0 0	C C	G G	0 0	C C	0 0	0 0	0 0	G G	0 0	0 0	T T	A A	C C	0 0	0 0	0 0	T T	G G	0 0	0 0	C C
USCF1851	Control	G G	0 0	C C	G G	0 0	T C	0 0	0 0	0 0	G G	0 0	0 0	T T	G A	T C	0 0	0 0	0 0	C T	G G	0 0	0 0	A C
USCF1859	Control	G G	0 0	C C	G G	0 0	C C	0 0	0 0	0 0	G G	0 0	0 0	T T	A A	C C	0 0	0 0	0 0	T T	G G	0 0	0 0	C C
USCF1869	Control	G G	0 0	C C	G G	0 0	C C	0 0	0 0	0 0	A G	0 0	0 0	C T	A A	C C	0 0	0 0	0 0	C T	G G	0 0	0 0	C C
USCF1893	Control	T G	0 0	C C	G G	0 0	C C	0 0	0 0	0 0	G G	0 0	0 0	T T	G A	C C	0 0	0 0	0 0	C T	G G	0 0	0 0	C C
USCFUSCF0691	Control	G G	0 0	C C	G G	0 0	T C	0 0	0 0	0 0	G G	0 0	0 0	T T	G A	T C	0 0	0 0	0 0	C T	G G	0 0	0 0	A C
USCFUSCF0692	Control	G G	0 0	C C	G G	0 0	T C	0 0	0 0	0 0	G G	0 0	0 0	T T	G A	T C	0 0	0 0	0 0	C T	G G	0 0	0 0	A C
USCFUSCF0695	Control	G G	0 0	C C	G G	0 0	C C	0 0	0 0	0 0	G G	0 0	0 0	T T	A A	C C	0 0	0 0	0 0	T T	G G	0 0	0 0	C C
USCFUSCF0696	Control	G G	0 0	C C	G G	0 0	C C	0 0	0 0	0 0	G G	0 0	0 0	T T	A A	C C	0 0	0 0	0 0	T T	G G	0 0	0 0	C C
USCFUSCF1533	Control	G G	0 0	C C	G G	0 0	C C	0 0	0 0	0 0	G G	0 0	0 0	T T	A A	C C	0 0	0 0	0 0	T T	G G	0 0	0 0	C C
USCFUSCF1729	Control	T G	0 0	C C	G G	0 0	C C	0 0	0 0	0 0	G G	0 0	0 0	T T	G A	T T	0 0	0 0	0 0	C T	A G	0 0	0 0	A C
USCFUSCF1731	Control	G G	0 0	C C	G G	0 0	C C	0 0	0 0	0 0	G G	0 0	0 0	T T	A A	C C	0 0	0 0	0 0	T T	G G	0 0	0 0	C C
USCFUSCF1745	Control	G G	0 0	C C	G G	0 0	T T	0 0	0 0	0 0	G G	0 0	0 0	T T	G G	T T	0 0	0 0	0 0	C C	A G	0 0	0 0	A A
USCFUSCF1752	Control	T G	0 0	C C	G G	0 0	C C	0 0	0 0	0 0	G G	0 0	0 0	T T	G A	T C	0 0	0 0	0 0	C T	A G	0 0	0 0	A C
USCFUSCF1756	Control	T T	0 0	C C	G G	0 0	C C	0 0	0 0	0 0	G G	0 0	0 0	T T	G G	T T	0 0	0 0	0 0	C C	A A	0 0	0 0	A A
USCFUSCF1757	Control	G G	0 0	C C	G G	0 0	C C	0 0	0 0	0 0	G G	0 0	0 0	T T	A A	C C	0 0	0 0	0 0	T T	G G	0 0	0 0	C C
USCFUSCF1758	Control	G G	0 0	C C	G G	0 0	C C	0 0	0 0	0 0	G G	0 0	0 0	T T	A A	C C	0 0	0 0	0 0	T T	G G	0 0	0 0	C C
USCFUSCF1769	Control	G G	0 0	C C	G G	0 0	C C	0 0	0 0	0 0	G G	0 0	0 0	T T	A A	C C	0 0	0 0	0 0	T T	G G	0 0	0 0	C C
USCFUSCF1770	Control	G G	0 0	C C	G G	0 0	T C	0 0	0 0	0 0	G G	0 0	0 0	T T	G A	T C	0 0	0 0	0 0	C T	G G	0 0	0 0	A C
USCFUSCF1775	Control	G G	0 0	C C	G G	0 0	C C	0 0	0 0	0 0	G G	0 0	0 0	T T	A A	C C	0 0	0 0	0 0	T T	G G	0 0	0 0	C C
USCFUSCF1782	Control	G G	0 0	C C	G G	0 0	C C	0 0	0 0	0 0	G G	0 0	0 0	T T	A A	C C	0 0	0 0	0 0	T T	G G	0 0	0 0	C C
USCF1531	Control	G G	0 0	0 0	G G	0 0	C C	0 0	0 0	0 0	G G	0 0	0 0	T T	A A	C C	0 0	0 0	0 0	0 0	G G	0 0	0 0	C C
USCF1820	Control	T G	0 0	0 0	G G	0 0	C C	0 0	0 0	0 0	G G	0 0	0 0	T T	G A	T C	0 0	0 0	0 0	C T	A G	0 0	0 0	A C
USCF1832	Control	G G	0 0	0 0	G G	0 0	0 0	0 0	0 0	0 0	G G	0 0	0 0	C T	0 0	0 0	0 0	0 0	0 0	C T	G G	0 0	0 0	0 0
